# Supplementary material for: Structural Properties of Thin ZnO Films Deposited by ALD under O-Rich and Zn-Rich Growth Conditions and Their Relationship with Electrical Parameters
Source: Materials (Basel). 2021 Jul 20;14(14):4048. doi: 10.3390/ma14144048 (PMC8307850; doi:10.3390/ma14144048)
Supplement: Supplementary file 1 [file materials-14-04048-s001.zip]

Archive with 1 entries (1 files):
- materials-1258290-supplementary.pdf
